# Supplementary material for: TGF-β1 activates neutrophil signaling and gene expression but not migration
Source: PLoS One. 2023 Sep 8;18(9):e0290886. doi: 10.1371/journal.pone.0290886 (PMC10490904; doi:10.1371/journal.pone.0290886)
Supplement: S2 File — (XLSX) [file pone.0290886.s006.xlsx]

## Sheet: Fig 1A
Percent of Cells Migrated in Transwell
		TGF-β1
	M4 TCM	0.1 ng/ml	0.5 ng/ml	1.0 ng/ml	2.0 ng/ml	5.0 ng/ml	10.0 ng/ml
rep #1 (%)	27.4	0	0	0	0	0	0.4
rep #2 (%)	32.6	0	0	0	0	0	0
rep #3 (%)	33.75	0.8	0	0	0	0	0

## Sheet: Fig 1C
Number of Cells that Migrated Toward Stimulus in Underagarose Assasy
			TGF-β1
	mHBSS	fMLF	0.1 ng/ml	0.5 ng/ml	2.0 ng/ml	5.0 ng/ml
rep #1	89	381	54	173	85	94
rep #2	87	331	91	82	120	92
rep #3	77	265	61	79	58	99

## Sheet: Fig 2B
Intensity values for western blots measured in ImageJ
		TGF-β1 (ng/ml)
		0	0.01	0.05	0.1	0.5	1	2
rep #1	pSMAD3C	245.364	378.778	853.92	2208.84	6557.4	9324.35	9806.05
	GAPDH	3804.08	3779.08	3593.38	2732.43	2961.13	5231.38	4195.96
	pSMAD3C/GAPDH	0.0645002	0.10023	0.237637	0.808381	2.21449	1.78239	2.33702
		TGF-β1 (ng/ml)
		0	0.01	0.05	0.1	0.5	1	2
rep #2	pSMAD3C	374.192	661.678	1105.65	2548.79	6598.38	7741.62	4171.26
	GAPDH	4728.67	3852.01	4419.26	4922.43	4592.01	4551.01	3782.6
	pSMAD3C/GAPDH	0.0791326	0.171775	0.250189	0.517791	1.43692	1.70108	1.10275
		TGF-β1 (ng/ml)
		0	0.01	0.05	0.1	0.5	1	2
rep #3	pSMAD3C	188.95	313.485	1035.99	2021.67	5871.62	7096.57	8275.15
	GAPDH	4550.98	4583.4	4868.86	5467.52	3874.62	4372.15	4602.4
	pSMAD3C/GAPDH	0.0415185	0.0683958	0.212779	0.36976	1.51541	1.62313	1.79801

## Sheet: Fig 2D
Intensity values for western blots measured in ImageJ
		time (min)
		0	10	15	20	30	45	60	75	90
rep #1	pSMAD3C	30.121	4729.74		7082.45	7203.33	6888.5	7222.03	6574.33	5555.45
	GAPDH	4840.33	4625.38		4543.67	4935.79	5231.91	5442.08	5407.38	5545.67
	pSMAD3C/GAPDH	0.00622293	1.02256		1.55875	1.45941	1.31663	1.32707	1.21581	1.00176
		time (min)
		0	10	15	20	30	45	60	75	90
rep #2	pSMAD3C	191.243	5527.57	4983.03	6425.79	5889.91	4712.45	2121.67	6031.86	1243.23
	GAPDH	3810.84	4086.26	4529.96	5104.08	4434.55	4020.13	3869.3	4645.72	4837.38
	pSMAD3C/GAPDH	0.0501839	1.35272	1.10002	1.25895	1.32819	1.17221	0.548333	1.29837	0.257006
		time (min)
		0	10	15	20	30	45	60	75	90
rep #3	pSMAD3C	302.314	6277.23	8842.05	7963.52	9527.35	9751.05	8926.81	9277.23	5025.4
	GAPDH	3534.13	3898.79	4441.08	4734.67	5148.08	5683.5	5684.79	5536.26	5518.96
	pSMAD3C/GAPDH	0.0855412	1.61004	1.99097	1.68196	1.85066	1.71568	1.5703	1.67572	0.910569

## Sheet: Fig 2F
Intensity values for western blots measured in ImageJ
		time (min)
		0	10	15	20	30	45	60	75	90
rep #1	pSMAD3C	1417.36	6283.28	9080.69	7802.15	8618.81	7319.57	5212.15	6414.28	5097.28
	GAPDH	3636.38	3898.08	4527.79	4308.5	4121.96	4215.08	3139.43	3972.67	4335.26
	pSMAD3C/GAPDH	0.389771	1.61189	2.00555	1.81088	2.09095	1.73652	1.66023	1.6146	1.17577
		time (min)
		0	10	15	20	30	45	60	75	90
rep #2	pSMAD3C	509.263	5964.9	11873.5	9394.27	9524.78	8721.78	7599.49	5160.54	2014.86
	GAPDH	3279.38	4300.08	4615.5	4400.33	4258.67	4287.96	4368.38	4527.67	4472.84
	pSMAD3C/GAPDH	0.155293	1.38716	2.57252	2.1349	2.23656	2.03402	1.73966	1.13978	0.450466
		time (min)
		0	10	15	20	30	45	60	75	90
rep #3	pSMAD3C	894.971	1727.01	2776.03	5930.98	6707.74	6791.03	4819.79	6835.98
	GAPDH	2469.72	2259.18	2917.43	3106.43	3511.18	3513.01	3938.43	4068.89
	pSMAD3C/GAPDH	0.362378	0.764441	0.951535	1.90926	1.91039	1.93311	1.22379	1.68006

## Sheet: Fig 2H
Intensity values for western blots measured in ImageJ
		SB431542 [µM]
		0	0.01	0.1	0.5	1
rep #1	pSMAD3C	11654.8	8414.64	8479.23	7180.81	4162.45
	GAPDH	5267.67	5402.79	5384.96	5045.67	4948.67
	pSMAD3C/GAPDH	2.21251	1.55746	1.57461	1.42316	0.841125
		SB431542 [µM]
		0	0.01	0.1	0.5	1
rep #2	pSMAD3C	8368.05	7851.69	8007.52	6791.1	5212.45
	GAPDH	5441.35	4938.76	5305.71	5271.3	5700.42
	pSMAD3C/GAPDH	1.53786	1.58981	1.50923	1.28832	0.914397
		SB431542 [µM]
		0	0.01	0.1	0.5	1
rep #3	pSMAD3C	7392.81	7112.4	6997.98	5781.33	3833.91
	GAPDH	5211.35	4871.93	5628	5882	5422.18
	pSMAD3C/GAPDH	1.4186	1.45987	1.24342	0.982884	0.70708

## Sheet: Fig 3B
Intensity values for western blots measured in ImageJ
		time (min)
		0	10	15	20	30	45	60	75	90
rep #1	pERK1/2	2895.6	6460.86	5402.05	4784.52	3490.28	2226.91	1462.84	1791.38	1073.06
	GAPDH	3759.55	3834.84	3563.72	3835.84	4168.13	4222.31	3421.6	3496.3	3175.6
	pERK/GAPDH	0.770198	1.68478	1.51585	1.24732	0.837371	0.527416	0.427532	0.512363	0.337909
		time (min)
		0	10	15	20	30	45	60	75	90
rep #2	pERK1/2	3772.13	5911.03	6432.86	4290.91	2389.62	1315.6	702.234	429.042	403.335
	GAPDH	4186.72	4363.38	3639.72	3062.01	2920.48	3047.18	3178.6	3017.89	2815.3
	pERK/GAPDH	0.900976	1.35469	1.76741	1.40134	0.818229	0.431742	0.220926	0.142166	0.143265
		time (min)
		0	10	15	20	30	45	60	75	90
rep #3	pERK1/2	853.991	2099.18	2635.01	5344.67	3222.84	1557.01	796.234	721.82
	GAPDH	1241.82	1532.89	1351.77	1482.06	1621.94	1869.06	2044.48	1602.7
	pERK/GAPDH	0.687693	1.36943	1.9493	3.60624	1.98703	0.833045	0.389456	0.450378

## Sheet: Fig 3D
Intensity values for western blots measured in ImageJ
		time (min)
		0	10	15	20	30	45	60	75	90
rep #1	pERK1/2	6431.69	3997.2		3101.55	2765.13	2483.84	2508.01	2227.01	2513.43
	GAPDH	5435.62	5551.5		5722.91	5070.79	4927.96	5174.38	4857.38	5302.2
	pERK/GAPDH	1.18325	0.720023		0.541953	0.545306	0.50403	0.484698	0.45848	0.474034
		time (min)
		0	10	15	20	30	45	60	75	90
rep #2	pERK1/2	5512.15	5077.62	2065.13	3884.96	3441.55	1650.6	1070.36	2792.84	1034.06
	GAPDH	4540.31	4094.01	4422.31	4432.31	4756.72	4119.89	2608.48	4972.43	4480.13
	pERK/GAPDH	1.21405	1.24026	0.466981	0.876511	0.723513	0.400641	0.410337	0.561666	0.230811
		time (min)
		0	10	15	20	30	45	60	75	90
rep #3	pERK1/2	6560.93	5402.81	5787.81	4424.69	4301.86	4322.74	4781.98	5468.23	4489.86
	α-tubulin	6178.57	6214.15	7072.4	7625.81	8100.23	7907.81	7373.69	6555.28	6384.57
	pERK/α-tubulin	1.06189	0.869436	0.818366	0.580225	0.531079	0.546642	0.64852	0.834172	0.703236

## Sheet: Fig 4B
Intensity values for western blots measured in ImageJ
		time (min)
		0	10	15	20	30	45	60	75	90
rep #1	pSMAD3C	0	405.678	3487.98	6804.4	8463.57	7138.45	9599.15	8767.45	4762.38
	α-tubulin	6427.95	6703.88	8167.54	8298.59	9238.25	8493.3	9472.3	10016.3	8742.76
	pSMAD3C/α-tubulin	0	0.0605139	0.427054	0.819946	0.916145	0.84048	1.01339	0.875314	0.544722
		time (min)
		0	10	15	20	30	45	60	75	90
rep #2	pSMAD3C	349.435	1243.18	2179.67	4839.64	6349.05	8625.88	11601.3	12406.7	8958.47
	GAPDH	3982.67	4086.2	4399.2	4142.08	3797.08	3983.5	4060.67	4833.67	5673.79
	pSMAD3C/GAPDH	0.0877389	0.304239	0.495469	1.16841	1.67209	2.1654	2.85699	2.56673	1.57892
		time (min)
		0	10	15	20	30	45	60	75	90
rep #3	pSMAD3C	315.607	1102.31	2044.74	4173.86	8177.4	5852.52	6307.57	7566.28	7909.28
	GAPDH	6309	4813.69	5216.23	5156.1	5785.05	5164.23	5271.81	5592.4	4853.33
	pSMAD3C/GAPDH	0.0500249	0.228994	0.391996	0.809499	1.41354	1.13328	1.19647	1.35296	1.62966

## Sheet: Fig 4D
Intensity values for western blots measured in ImageJ
		time (min)
		0	10	15	20	30	45	60	75	90
rep #1	pSMAD3C	96.657	721.213	1269.65	3204.62	6818.69	6876.15	9109.4	9538.1	9521.1
	GAPDH	3106.84	4623.26	3226.72	3706.43	4169.67	4203.55	4333.96	4260.67	4273.26
	pSMAD3C/GAPDH	0.031111	0.155997	0.39348	0.864612	1.63531	1.6358	2.10186	2.23864	2.22807
		time (min)
		0	10	15	20	30	45	60	75	90
rep #2	pSMAD3C	398.849	724.82	912.062	1035.23	5545.4	8046.57	9662.45	7335.45	7670.74
	GAPDH	1818.18	3354.84	4367.84	4431.13	4823.13	4796.55	4915.13	4351.01	4416.43
	pSMAD3C/GAPDH	0.219367	0.216052	0.208813	0.233627	1.14975	1.67757	1.96586	1.68592	1.73687
		time (min)
		0	10	15	20	30	45	60	75	90
rep #3	pSMAD3C	451.678	922.335	1414.23	2023.01	3570.36	5158.84	5497.67	5549.08	6905.69
	GAPDH	1128.06	4260.72	4434.84	4833.26	4792.43	4719.13	4765.43	4762.43	4271.72
	pSMAD3C/GAPDH	0.400402	0.216474	0.318892	0.418561	0.745	1.09318	1.15366	1.16518	1.61661

[truncated: 10 more sheets: Fig 4F, Fig 4H, Fig 4J, Fig 5Ai, Fig 5Aii, Fig 5B, Fig 5C, Fig 6A, Fig 6B, S1B Fig]
